# Supplementary material for: Real-World Data on the Safety and Efficacy of SBRT for Central and Ultra-Central Lung Tumors: A Retrospective Multi-Center Cohort
Source: Cancers (Basel). 2026 Feb 17;18(4):653. doi: 10.3390/cancers18040653 (PMC12939535; doi:10.3390/cancers18040653)
Supplement: Supplementary file 1 [file cancers-18-00653-s001.zip]

Archive with 1 entries (1 files):
- cancers-4125767-supplementary.pdf
